# Supplementary material for: The impact of parental involvement laws on minors seeking abortion services: a systematic review
Source: Health Aff Sch. 2023 Sep 18;1(4):qxad045. doi: 10.1093/haschl/qxad045 (PMC10986272; doi:10.1093/haschl/qxad045)
Supplement: qxad045_Supplementary_Data [file qxad045_Supplementary_Data.zip]

Archive with 2 entries (2 files):
- Author Disclosures Compiled .docx
- Supplemental_Table_1 Search strategy.docx
